# Supplementary material for: A virus-acquired host cytokine controls systemic aging by antagonizing apoptosis
Source: PLoS Biol. 2018 Jul 23;16(7):e2005796. doi: 10.1371/journal.pbio.2005796 (PMC6072105; doi:10.1371/journal.pbio.2005796)
Supplement: S1 Data — (XLSX) [file pbio.2005796.s013.xlsx]

## Sheet: Fig 1 C
		Death event			Survival			% Survival
Days		W1118	MEI9i		W1118	MEI9i		Ctrl	MEI9i
1		0	0		378	248		100	100
4		0	0		378	248		100	100
6		0	0		378	248		100	100
8		0	0		378	248		100	100
11		0	0		378	248		100	100
14		2	2		376	246		99.4709	99.1935
18		0	1		376	245		99.4709	98.7903
20		0	0		376	245		99.4709	98.7903
22		3	1		373	244		98.6772	98.3871
25		7	3		366	241		96.8254	97.1774
28		7	3		359	238		94.9735	95.9677
32		17	9		342	229		90.4762	92.3387
35		21	5		321	224		84.9206	90.3226
38		21	17		300	207		79.3651	83.4677
42		29	11		271	196		71.6931	79.0323
46		38	16		233	180		61.6402	72.5806
49		23	12		210	168		55.5556	67.7419
53		32	9		178	159		47.0899	64.1129
56		43	16		135	143		35.7143	57.6613
60		26	14		109	129		28.836	52.0161
64		34	29		75	100		19.8413	40.3226
68		22	18		53	82		14.0212	33.0645
71		20	44		33	38		8.73016	15.3226
76		21	26		12	12		3.1746	4.83871
80		12	2		0	10		0	4.03226
85		0	10		0	0			0
90		0	0		0	0
93		0	0		0	0
98		0	0		0	0
Total		378	248

## Sheet: Fig 1 D
		Death event			Survival			% Survival
		ACt88GS>MEI9			ACt88GS>MEI9			ACt88GS>MEI9
Days		EtOH	RU486		EtOH	RU486		EtOH	RU486
1	1	0	0		326	393		100	100
3		0	0		326	393		100	100
5		0	0		326	393		100	100
8		0	0		326	393		100	100
11		0	1		326	392		100	99.7455
14		0	1		326	391		100	99.4911
16		0	2		326	389		100	98.9822
19		0	1		326	388		100	98.7277
21		0	1		326	387		100	98.4733
23		0	0		326	387		100	98.4733
26		3	1		323	386		99.0798	98.2188
29		0	1		323	385		99.0798	97.9644
32		7	0		316	385		96.9325	97.9644
35		0	0		316	385		96.9325	97.9644
37		6	0		310	385		95.092	97.9644
40		16	0		294	385		90.184	97.9644
43		10	0		284	385		87.1166	97.9644
47		9	3		275	382		84.3558	97.201
51		12	2		263	380		80.6748	96.6921
54		6	9		257	371		78.8344	94.402
58		6	3		251	368		76.9939	93.6387
61		12	10		239	358		73.3129	91.0941
64		34	19		205	339		62.8834	86.2595
68		46	29		159	310		48.773	78.8804
72		62	100		97	210		29.7546	53.4351
75		20	58		77	152		23.6196	38.6768
78		25	59		52	93		15.9509	23.6641
82		27	73		25	20		7.66871	5.08906
87		25	20		0	0		0	0
	Total	326	393

## Sheet: Figure 1 E
	number of pH3 positive cells by guts
	Day 10		Day 15		Day 30
	Ctrl	MEI9i	Ctrl	MEI9i	Ctrl	MEI9i
	5	0	2	0	28	21
	5	0	2	2	18	16
	3	4	3	2	30	14
	2	2	1	2	12	7
	3	2	0	0	80	6
	4	2	0	0	27	13
	6	4	2	2	29	21
	4	2	0	3	67	4
	2	2	4		3	7
	3	2			7	11
	2	8			47	4
	5	3			9
	4	1			20
	2	4			27
	4	2			12
		3			12
Mean	3.6	2.5	1.556	1.375	26.75	11.27
SEM	0.3352	0.4741	0.4747	0.4199	5.372	1.888
N	15	16	9	8	16	11

## Sheet: Fig 1 G
	Cells/Clones
	Day 10			Day 30
	Ctrl	MEI9RNAI		Ctrl	MEI9RNAI
	9	6		12	6
	8	6		12	6
	10	9		8	6
	11	6		6	7
	6	5		5	6
	4	6		8	6
	9	7		9	8
	5	12		18	5
	5	8		14	5
	6	10		11	6
	6	23		9	5
	5	12		10	5
	5	10		10	7
	5	23		10	8
	11	13		13	7
	5	6		10	8
	9	18		11	6
	8	11		7	5
	5	8		11	6
	9	18		9	6
	10	10		10	7
	7	11		11	6
	8	7		10	6
	4	12		9	6
	10	5		10	12
	12	10		8	10
	10	13		9	5
	4	5		12	5
	9	5		11	6
	16	7		11	6
	7	6		12	6
	21	14		10	6
	15	12		13	5
	5	17		10	5
	7	7		28	7
	9	10		8	8
	8	5		12	7
	6	12			5
	5	7			4
	6				5
	8				6
	4				9
	5				5
	6				6
	7				6
	8				7
	18				6
	7				5
	9				6
	7				7
	7				4
	12				6
	12				3
	5				3
	20				7
	8				5
	10				5
					5
Mean	8.298	10.05			8
SEM	0.5031	0.7555			5
N	57	39			6
					7
					5
					8
					4
					7
					8
					7
					4
					7
					6
					6
					7
					5
					5
					3
					3
					4
			Mean	10.73	5.987
			SEM	0.6122	0.1726
			N	37	78

## Sheet: Fig 1 J
				RPKM Values
				+ (w1118)	+ (w1118)	MRNAi	Fold Change
			Gene Name	10 days	30 days	30 days	+	MRNAi
			Dpt	26.1579	23.4884	83.8314	0.897944	3.20482
			AttD	4.57649	15.8913	44.3288	3.47238	9.68621
			AttB	0.458619	1.83551	4.60681	4.00226	10.045
			AttA	0.422012	1.36419	3.4155	3.2326	8.09336
			Drs	0.558757	2.83837	51.7971	5.0798	92.7006
			Dro	0.191193	0.662195	14.0747	3.4635	73.6152
			IM4	1.04716	2.90147	15.2521	2.7708	14.5652
			IM3	0.514855	3.01162	13.4464	5.84946	26.1169
			IM14	0.251149	1.7397	9.08199	6.92699	36.1618
			IM23	0.270976	1.06366	9.56568	3.9253	35.3008

## Sheet: Fig 2 A
			RPKM Values
			+ (w1118)	+ (w1118)	MRNAi	Fold Change
		Gene Name	10 days	30 days	30 days	+	MRNAi
		CG33258	0.85676	0.379204	12.0776	0.442602	14.0969
		Diedel	0.896303	1.15706	7.27113	1.29092	8.11236
		CG30016	1.11635	1.098	8.41292	0.98356	7.53607
		CG11892	14.2305	16.3158	57.3035	1.14653	4.0268
		CG2680	4.30675	5.00775	12.387	1.16277	2.87618
		CG10513	33.2117	28.2684	86.768	0.851158	2.61257
		CG10514	18.2492	12.9777	45.8852	0.711135	2.51436
		Alp4	9.62607	9.95644	22.8714	1.03432	2.37598
		Lsp1beta	8.07404	9.71508	19.1693	1.20325	2.37419
		Oatp58Dc	4.03794	5.28292	9.24052	1.30832	2.28842
		CG14963	5.60093	5.45967	11.4922	0.974778	2.05184
		CG5376	37.266	50.2866	76.1798	1.3494	2.04422

## Sheet: Fig 2 B
		CT Value					Average CT			Delta CT
		Diedel		Actin			Diedel	Actin		Diedel		Diedel
		Rep.1	Rep.2	Rep.1	Rep.2
	D10 w1118 Exp1	29.7668	29.7526	20.8915	21.0827		29.7597	20.9871		8.77261		0.00228655
	D10 MEI9i Exp1	27.6948	27.7238	21.3248	21.6311		27.7093	21.478		6.23133		0.0133102
	D10 w1118 Exp2	28.4097	27.9682	22.2461	22.2908		28.1889	22.2684		5.92046		0.0165106
	D10 MEI9i Exp2	27.5015	27.4675	22.1247	22.0396		27.4845	22.0821		5.40239		0.0236439
	D10 w1118 Exp3	29.1333	28.9649	21.8486	21.8497		29.0491	21.8492		7.19992		0.00680154
	D10 MEI9i Exp3	26.7251	26.5914	21.9601	22.1099		26.6582	22.035		4.62326		0.0405751
	D40 W1118 Exp1	25.9594	26.0649	20.4552	20.5499		26.0122	20.5026		5.50959		0.0219506
	D40 MEI9i Exp1	23.9382	23.8487	20.7519	20.5015		23.8934	20.6267		3.2667		0.103903
	D40 W1118 Exp2	27.6311	27.8542	23.1505	23.4148		27.7426	23.2827		4.45997		0.0454376
	D40 MEI9i Exp2	24.5558	24.775	19.5613	19.4453		24.6654	19.5033		5.16207		0.0279294
	D40 W118 Exp3	26.1248	26.2976	19.7064	19.713		26.2112	19.7097		6.50153		0.0110368
	D40 MEI9i Exp3	23.9366	23.9766	20.5726	20.4652		23.9566	20.5189		3.43769		0.0922893
		Analysis
		D10 W1118	D10 Mei9i	D30 W1118	D30 MEI9RNAI
	Exp1	0.00228655	0.0133102	0.0219506	0.103903
	Exp2	0.0165106	0.0236439	0.0454376	0.0279294
	Exp3	0.00680154	0.0405751	0.0110368	0.0922893
	Mean	0.008533	0.02584	0.02614	0.07471
	SEM	0.004196	0.007947	0.01015	0.02363
	N	3	3	3	3

## Sheet: Fig 2 C
		Cells per Clone
		Day 10
		Ctrl	Diedel
		9	2
		8	4
		10	4
		11	3
		6	2
		4	4
		9	5
		5	3
		5	3
		6	5
		6	4
		5	5
		5	6
		5	2
		11	4
		5	2
		9	3
		8	3
		5	3
		9	4
		10	3
		7	4
		7	3
		8	7
		4	2
		10	3
		12	3
		10	5
		4	5
		9	7
		7	9
		15	5
		5	4
		7	6
		9	7
		8	4
		6	6
		5
		6
		8
		4
		5
		6
		7
		8
		7
		7
		9
		7
		7
		12
		12
		5
		8
		10
	Mean	7.491	4.162
	SEM	0.3302	0.2727
	N	55	37

## Sheet: Figure 2 D
	number of pH3 positive cells by guts
	Sucrose		ECC15
	Ctrl	Diedel+	Ctrl	Diedel+
	8	7	32	9
	14	4	25	10
	6	1	189	4
	8	3	38	45
	9	0	48	9
	2	2	13	9
	0	5	19	19
	3	12	31	14
	6	4	18	12
		17	22	45
		0	16	10
		2	167	21
			35	16
			11	22
			8	5
			25	10
			27	9
			13	14
			176	39
			160	4
			39	7
			62
			120
			190
			31
			54
Mean	6.222	4.75	60.35	15.86
SEM	1.402	1.473	12.16	2.716
N	9	12	26	21

## Sheet: Figure 2 E
		Day 10		Day 30
		Ctrl	Diedel+	Ctrl	Diedel+
		1	4	96	61
		8	1	85	13
		2	0	50	39
		1	1	14	2
		6	1	27	15
		8	1	24	21
		5	1	35	24
		3	12	22	11
		10		96	12
		2		85	29
				50	13
				61	39
				27	2
				24	15
				35	21
				22	24
					11
					12
					29
					59
	Mean	4.5	2.375	47.06	22.6
	SEM	1.003	1.413	7.185	3.653
	N	10	8	16	20

[truncated: 40 more sheets: Fig 2 G, Fig 2 H, Fig 3 C, Fig 3 D, Figure 3 E, Fig 3 G, Fig 3 H, Fig 3 I, Fig 3 J, Figure 4 C, Figure 4 E, Fig 4 G-H, Fig 5 A,C, Fig 5 B, Fig 5 D, Fig 5 E, Fig 5 G, Fig 6 A, Fig 6 C, Fig 6 E …]
