# Supplementary material for: A virus-acquired host cytokine controls systemic aging by antagonizing apoptosis
Source: PLoS Biol. 2018 Jul 23;16(7):e2005796. doi: 10.1371/journal.pbio.2005796 (PMC6072105; doi:10.1371/journal.pbio.2005796)
Supplement: S2 Data — (XLSX) [file pbio.2005796.s014.xlsx]

## Sheet: Table 1
										Chi Square		p Value
		Trial	Genotype	RU486	Gender	Number of Populations	Number of Flies	Median Survival	Percent Change	Log-rank	Wilcoxon	Log-rank	Wilcoxon
		1	w1118;; Act88FGal4/+		Female	1	181	64	-	-	-	-	-
			w1118;; Act88FGal4/UAS-Mei-9RNAi		Female	1	84	64	0	20.84	14.56	< 0.0001	0.0001
		2	w1118;; Act88FGal4/+		Female	1	97	68	-	-	-	-	-
			w1118;; Act88FGal4/UAS-Mei-9RNAi		Female	1	70	76	+ 12%	14.38	11.22	0.0001	0.0008
		3	w1118;; Act88FGal4/+		Female	1	100	42	-	-	-	-	-
			w1118;; Act88FGal4/UAS-Mei-9RNAi		Female	1	94	49	+ 16%	27.12	15.52	< 0.0001	< 0.0001
		1	w1118;; Act88FGal4/+		Male	1	111	42	-	-	-	-	-
			w1118;; Act88FGal4/UAS-Mei-9RNAi		Male	1	107	49	+ 18%	54.21	44.54	< 0.0001	< 0.0001
		2	w1118;; Act88FGal4/+		Male	1	105	60	-	-	-	-	-
			w1118;; Act88FGal4/UAS-Mei-9RNAi		Male	1	107	64	+ 6%	17.01	7.794	< 0.0001	0.0052
		3	w1118;; Act88FGal4/+		Male	1	109	42	-	-	-	-	-
			w1118;; Act88FGal4/UAS-Mei-9RNAi		Male	1	111	60	+ 42%	85.3	71.68	< 0.0001	< 0.0001
		1	w1118;; Act88FGS/UAS-Mei-9RNAi	-	Female	1	122	75
			w1118;; Act88FGS/UAS-Mei-9RNAi	+ (200 mM)	Female	1	116	75	0	0.6501	0.2606	ns	ns
		2	w1118;; Act88FGS/UAS-Mei-9RNAi	-	Female	1	141	68
			w1118;; Act88FGS/UAS-Mei-9RNAi	+ (200 mM)	Female	1	142	73.5	+ 8%	4.703	14.03	0.0301	0.0002
		3	w1118;; Act88FGS/UAS-Mei-9RNAi	-	Female	1	73	55
			w1118;; Act88FGS/UAS-Mei-9RNAi	+ (200 mM)	Female	1	72	61	+11%	16.79	9.512	<0.0001	<0.0001
		4	w1118;; Act88FGS/UAS-Mei-9RNAi	-	Female	1	86	44
			w1118;; Act88FGS/UAS-Mei-9RNAi	+ (200 mM)	Female	1	84	52	+ 18%	28.93	29.12	<0.0001	<0.0001
		1	w1118;; Act88FGS/UAS-Mei-9RNAi	-	Male	1	113	68
			w1118;; Act88FGS/UAS-Mei-9RNAi	+ (200 mM)	Male	1	102	68	0	5.711	4.307	0.0169	0.038
		2	w1118;; Act88FGS/UAS-Mei-9RNAi	-	Male	1	118	75
			w1118;; Act88FGS/UAS-Mei-9RNAi	+ (200 mM)	Male	1	115	72	-0.04	12.05	7.122	0.0005	0.0076
		1	w1118;; Act88FGal4/+		Female	2	193	56
			w1118;; Act88FGal4/UAS-Diedel		Female	2	187	65	+ 16%	35.97	37.02	< 0.0001	< 0.0001
		2	w1118;; Act88FGal4/+		Female	2	125	63
			w1118;; Act88FGal4/UAS-Diedel		Female	2	118	69	+ 10%	4.16	3.895	0.0414	0.0484
		3	w1118;; Act88FGal4/+		Female	1	112	60
			w1118;; Act88FGal4/UAS-Diedel		Female	1	102	63	+ 5%	1.003	0.624	ns	ns
		1	w1118;; Act88FGal4/+		Male	1	70	61
			w1118;; Act88FGal4/UAS-Diedel		Male	1	66	61	0	11.55	8.503	0.0007	0.0035
		2	w1118;; Act88FGal4/+		Male	1	38	65		-	-	-	-
			w1118;; Act88FGal4/UAS-Diedel		Male	1	50	70	+ 8%	14.69	14.36	0.0001	0.0002
		3	w1118;; Act88FGal4/+		Male	1	28	69		-	-	-	-
			w1118;; Act88FGal4/UAS-Diedel		Male	1	44	75	+ 9%	4.527	4.875	0.0334	0.0273
		1	w1118;; Act88FGS/UAS-Diedel	-	Female	1	44	53
			w1118;; Act88FGS/UAS-Diedel	+ (200 mM)	Female	1	48	61	+14%	20.55	14.74	<0.0001	<0.0001
		2	w1118;; Act88FGS/UAS-Diedel	-	Female	1	73	51
			w1118;; Act88FGS/UAS-Diedel	+ (200 mM)	Female	1	72	56	+10%	3.896	5.481	0.0484	0.0192
		3	w1118;; Act88FGS/UAS-Diedel	-	Female	1	64	53
			w1118;; Act88FGS/UAS-Diedel	+ (200 mM)	Female	1	61	53	0	0.5455	0.04876	ns	ns
		1	w1118;; Act88FGS/UAS-Diedel	-	Male	1	60	63
			w1118;; Act88FGS/UAS-Diedel	+ (200 mM)	Male	1	63	59	-0.0634921	0.4958	0.4106	ns	ns
		2	w1118;; Act88FGS/UAS-Diedel	-	Male	1	60	59
			w1118;; Act88FGS/UAS-Diedel	+ (200 mM)	Male	1	61	59	0	0.001047	0.5601	ns	ns
		1	w1118;; CGGal4/+		Female	1	106	59
			w1118;; CGGal4/UAS-Diedel		Female	1	107	50	-0.152542	63.5	70	<0.0001	<0.0001
		2	w1118;; CGGal4/+		Female	1	93	60
			w1118;; CGGal4/UAS-Diedel		Female	1	113	53	-0.116667	26.52	32.32	<0.0001	<0.0001
		1	w1118;; CGGal4/+		Male	1	110	39
			w1118;; CGGal4/UAS-Diedel		Male	1	61	39	0	8.336	2.95	0.0039	ns
		2	w1118;; CGGal4/+		Male	1	94	45
			w1118;; CGGal4/UAS-Diedel		Male	1	109	45	0	22.51	25.7	<0.0001	<0,0001
		1	w1118;; CGGal4/+		Female	1	106	59	-
			w1118;; CGGal4/UAS-DieRNAi		Female	1	107	55	-0.0677966	90.5	80	<0.0001	<0.0001
		2	w1118;; CGGal4/+		Female	1	93	60
			w1118;; CGGal4/UAS-DieRNAi		Female	1	101	60	0	1.14	0.9787	ns	ns
		1	w1118;; CGGal4/+		Male	1	110	39
			w1118;; CGGal4/UAS-DieRNAi		Male	1	58	39	0	17.45	12.49	<0.0001	0.0004
		2	w1118;; CGGal4/+		Male	1	94	45
			w1118;; CGGal4/UAS-DieRNAi		Male	1	79	45	0	4.002	3.066	0.0454	ns
		1	w1118;; TubGS/UAS-DieRNAi	-	Female	1	91	79
			w1118;; TubGS/UAS-DieRNAi	+ (200 mM)	Female	1	93	70	-0.113924	97.33	80.76	<0.0001	<0.0001
		2	w1118;; TubGS/UAS-DieRNAi	-	Female	1	96	75
			w1118;; TubGS/UAS-DieRNAi	+ (200 mM)	Female	1	97	42	-0.44	182.1	152.3	<0.0001	<0.0001
		1	w1118;; TubGS/UAS-DieRNAi	-	Male	1	81	57
			w1118;; TubGS/UAS-DieRNAi	+ (200 mM)	Male	1	90	48	-0.157895	37.2	32.04	<0.0001	<0.0001
		2	w1118;; TubGS/UAS-DieRNAi	-	Male	1	41	44
			w1118;; TubGS/UAS-DieRNAi	+ (200 mM)	Male	1	78	31	-0.295455	30.04	28.46	<0.0001	<0.0001
		1	w1118;; TubGS/UAS-Diedel	-	Female	1	107	68
			w1118;; TubGS/UAS-Diedel	+ (200 mM)	Female	1	95	65	-0.0441176	25.92	17.94	<0.0001	<0.0001
		2	w1118;; TubGS/UAS-Diedel	-	Female	1	97	74
			w1118;; TubGS/UAS-Diedel	+ (200 mM)	Female	1	97	67	-0.0945946	74.64	70.59	<0.0001	<0.0001
		1	w1118;; TubGS/UAS-Diedel	-	Male	1	88	57
			w1118;; TubGS/UAS-Diedel	+ (200 mM)	Male	1	88	57	0	0.2611	0.08295	ns	ns
		1	w1118;; Act88FGS/UAS-Mei-9RNAi,	-	Female	1	97	64
			UAS-ERCC1RNAi
			w1118;; Act88FGS/UAS-Mei-9RNAi,	+ (200 mM)	Female	1	89	64	0	0.3513	0.007226	ns	ns
			UAS-ERCC1RNAi
		2	w1118;; Act88FGS/UAS-Mei-9RNAi,	-	Female	1	78	82
			UAS-ERCC1RNAi
			w1118;; Act88FGS/UAS-Mei-9RNAi,	+ (200 mM)	Female	1	110	72	-0.121951	23.87	18.32	<0.0001	<0.0001
			UAS-ERCC1RNAi
		1	w1118;; NP1Gal4/+		Female	1	86	46
			w1118;; NP1Gal4/UAS-Mei-9RNAi		Female	1	88	37	-0.195652	56.23	48.16	<0.0001	<0.0001
		2	w1118;; NP1Gal4/+		Female	1	85	44
			w1118;; NP1Gal4/UAS-Mei-9RNAi		Female	1	79	44	0	2.263	1.682	ns	ns
		3	w1118;; NP1Gal4/+		Female	1	78	56
			w1118;; NP1Gal4/UAS-Mei-9RNAi		Female	1	72	49	-0.125	27.53	31.25	<0.0001	<0.0001
		1	w1118;; NP1Gal4/+		Male	1	84	46
			w1118;; NP1Gal4/UAS-Mei-9RNAi		Male	1	89	42	-0.0869565	16.47	10.58	<0.0001	<0.0001
		2	w1118;; NP1Gal4/+		Male	1	85	46
			w1118;; NP1Gal4/UAS-Mei-9RNAi		Male	1	85	44	-0.0434783	4.612	5.525	0.0318	0.0187
		3	w1118;; NP1Gal4/+		Male	1	75	53
			w1118;; NP1Gal4/UAS-Mei-9RNAi		Male	1	71	46	-0.132075	23.77	27.22	<0.0001	<0.0001
		1	w1118;; Act88FGS/+	-	Female	1	96	42
			w1118;; Act88FGS/+	+ (200 mM)	Female	1	100	39	-0.0714286	6.71	4.489	0.0096	0.0341
		2	w1118;; Act88FGS/+	-	Female	1	50	46
			w1118;; Act88FGS/+	+ (200 mM)	Female	1	79	46	0	0.2903	0.6036	ns	ns
		1	w1118;; Act88FGS/+	-	Male	1	69	49
			w1118;; Act88FGS/+	+ (200 mM)	Male	1	71	52	0	3.351	3.268	ns	ns
		1	w1118;; TubGS/+	-	Female	1	97	67
			w1118;; TubGS/+	+ (200 mM)	Female	1	97	67	0	0.1809	0.6801	ns	ns
		2	w1118;; TubGS/+	-	Female	1	55	49
			w1118;; TubGS/+	+ (200 mM)	Female	1	90	44	-0.102041	32.76	32.36	<0.0001	<0.0001
		3	w1118;; TubGS/+	-	Female	1	42	42
			w1118;; TubGS/+	+ (200 mM)	Female	1	53	46	8%	2.363	4.979	ns	0.0256
		1	w1118;; TubGS/+	-	Male	1	61	49
			w1118;; TubGS/+	+ (200 mM)	Male	1	66	51	0.0408163	0.1923	0.00573	ns	ns
		2	w1118;; TubGS/+	-	Male	1	74	37
			w1118;; TubGS/+	+ (200 mM)	Male	1	79	42	0.135135	0.7554	3.7	ns	ns
		3	w1118;; TubGS/+	-	Male	1	85	35
			w1118;; TubGS/+	+ (200 mM)	Male	1	80	37	0.0571429	1.725	8.717	ns	0.0032
									Significant Trend
		Trial	Genotype	RU486	Gender	n	Populations	Median Survival	Log-rank	p Value
		1	w1118;; TubGS/UAS-Diedel	+ (20 mM)	Female	77	1	53	Yes	<0.05
			w1118;; TubGS/UAS-Diedel	+ (50 mM)	Female	88	1	48
			w1118;; TubGS/UAS-Diedel	+ (100 mM)	Female	90	1	48
		2	w1118;; TubGS/UAS-Diedel	+ (20 mM)	Female	104	1	73	Yes	<0.001
			w1118;; TubGS/UAS-Diedel	+ (50 mM)	Female	103	1	55
			w1118;; TubGS/UAS-Diedel	+ (100 mM)	Female	102	1	61
